# Supplementary material for: Obesity induced alterations in redox homeostasis and oxidative stress are present from an early age
Source: PLoS One. 2018 Jan 25;13(1):e0191547. doi: 10.1371/journal.pone.0191547 (PMC5784965; doi:10.1371/journal.pone.0191547)
Supplement: S1 Appendix — (XLSX) [file pone.0191547.s001.xlsx]

## Sheet: Hoja1
S1 Appendix. Minimal anonymized data set.
Sample	OGTT	Sex	Age	Tanner	Height (SD)	Weight (SD)	BMI (SD)	Newborn Weight (SD)	Newborn Height (SD)	Glucose	Insulin	HOMA-IR	TOTAL Cholesterol	TGS	HDL-C	LDL-C	Castelli Index	GOT	GPT	Systolic BP	Diastolic-BP	Proteins	MDA (Plasma)	MDA (RBC)	8-isoprostane	TAC (Plasma)	TAC (RBC)	Catalase	AGEs	PCR	IL6	TNFa	HGF	Leptin	GSH+GSSG	GSH	GSSG	GSH/GSSG
0-control, 1-Ob.IR- and 2-Ob.IR+	Time (min)	1-Male and 2-Female	years	1- pre-pubescent and 2-pubescent			>2 obesity			mg/dL	mU/mL	>3,5 IR	mg/dL	mg/dL	mg/dL	mg/dl		U/mL	U/mL	mm Hg	mm Hg	mg/dl	nmol/ml	nmol/mg	pg/mgCr	mmol Trolox/ml	mmol Trolox/ml	nmol H2O2/mg protein	mgr CML/ml	pg/ml	pg/ml	pg/ml	pg/ml	mg/ml	nmol/mg protein	nmol/mg protein	nmol/mg protein	Ratio
2	0	2	8.28	2	1.67	3.39	2.91	-2.12	1.32	99	34.3	8.31	177	75	57	105	3.10526	17	15				6.91			1.06			432.82	4.11	0.96	3.68	94.08	21939.1
1	0	2	11.4	2	0	2.66	2.54	0.34	2.24	78	3.1	0.6	144	71	53	77	2.71698	27	17	88	62		9.04			1.08			429.18	3.17	3.74	3.7	220.03	21185.1
1	0	1	7.15	1	0.41	0.01	-0.26			91	5.7	1.28	160		57	92	2.80702	35	21			4.18346	9.34	0.9	789.89	1.07	0.23	0.6	542.27	0.89	10.41	6.64	100.44	2166.03
2	0	1	9.27	1	1.13	3.12	3.37	1.29		95	18.9	4.39	215	104	75	119	2.86667		44	118	65	4.19867	37.52	0.9		1.07	0.24	0.6	428.67	1.59	2.88	6.68	143.93	44328.3
2	0	2	4	1	0.41	3.85	5.45	0.12	-0.07	95	6.7	1.56	157	94	42	96	3.7381	35	26			3.95215	47.89	1.24		1.03	0.22	0.64	499.22	5.75	1.68	5.64	206.96	6122.89	0.869779	0.469154	0.801251	0.585526
2	0	2	11.61		0.25	2.39	2.67	1.61	0.72	82		0.3	139	111	32	85	4.34375	33	13			2.79867	6.79	1.29		1.08	0.33	0.36	411.03	2.61	5.53	5.19	266.5	23837.1	3.71828	3.15998	1.1166	2.83
2	0	2	10.8	2	2.07	2.31	2.24	-0.38	-0.41	84	2.3	0.48	147	73	61	71	2.40984	34	26	150	84	11.7617	6.79	0.42	1282.71	1.1	0.09	45.11	468.09	1.7	0.96	5.14	122.98	45236.8	0.28429	0.154987	0.258607	0.599315
1	0	1	17.75		-2.06	0.6	1.93	-1.83		103	6.4	1.62	135	39	60	67	2.25	17	12	115	78	12.1848	11.52	0.66	1525.2	1.1	0.09	12.44	647.58	0.65	1.2	1.82	201.57	23792.8	0.435995	0.435995	0
1	0	1	13.7	2	-0.43	3.84	5.25			88												12.133	9	0.5	312.78	1.07	0.09	23.43		11.22	0.96	4.62	75.03	19425.9	0.476488	0.251551	0.449873	0.55916
2	0	2	11.57	1	1.16	5.56	5.67	0.35	0.11	96	7.31	11.85	198	156	44	123	4.5	21	17			10.0947	11.14	0.47		1.09	0.11	135.15	397.54	2.09	1.99	2.52	184	32595.2	1.65929	0.615011	2.08856	0.294466
1	0	2	8.3		3.17	6.27	4.92	-0.5	0.34	86	14.2	2.99	163	92	51	94	3.19608	28	28			10.1263	13.96	0.53		1.1	0.11	16.84	481.58	6.17	4.16	2.74	236.47	47031.1	0.694353	0.389867	0.608974	0.640203
2	0	1	6.9	1		5.82	5.61	1.51		94	15.7	3.61	149	68	56	79	2.66071	20	17				11.59			1.1			463.94	3.44	2.59	6.08	229.45	43371.9
2	0	1	10.75	2		2.8	2.65	1.26	1.58	82	7.1	1.42	133	61	41	80	3.2439	40	45	110	67		12.85			1.1			441.12		0.96	1.87	92.66	21152.3
2	0	2	9.16	1	-0.01	1.93	2.42	0.86	1.32	79	9.5	1.83	175	59	52	111	3.36538	22	19	115	60	3.27681	6.33	1.36	1333.67	1.07	0.32		394.69	0.78	0.96	5	105.32	24508.3	1.02043	0.327427	1.386	0.236239
2	0	1	12	2	0.14	3.26	3.84			96	15	3.52	145	68	61	70	2.37705			109	69	4.7931	6.79	1.05	2291.12	1.07	0.22		397.28	6.03	6.19	7.44	294.31	66792.6	0.736737	0.384668	0.704138	0.546296
2	0	2	11.4	1	0.21	2.43	2.68	1.66	1.92	93	17.8	4.05	159	46	59	91	2.69492	34	46	123	65	3.68541	7.32	1.04	1429.31	1.09	0.28		490.66	4.79	2.29	4.21	134.86	35056.3		-0.695309	1.39062	-0.5
2	0	1	14.98	1	0.22	3.02	3.37	1.94	0.46	90	48.6	10.69						17	18			3.66798	8.32	1.13	1176.32	1.12	0.28		242.43	1.68	0.96	2.79	83.23	36553.3	1.04792	0.292509	1.51082	0.193609
2	0	2	9.3		1.05	3.87	3.97	0.45		83	13.8	2.82	216	93	44	153	4.90909	19	27	115	52	3.66024	4.88	1.18	1266.16	1.09	0.27		322.84	8.86	0.96	2.83	112.19	21674.1	0.990373	0.358583	1.26358	0.283784
0	0	2	10.3	1	-2.21	-1.54	-1.08	-1.24	-0.49	80	4.5	0.88	184	42	66	110	2.78788	19	10	94	59	2.73	7.1	0.57	2597.57	1.12	0.4			0.28	3.6	4.26	200.37	1461.04	2.49654	1.64146	1.71017	0.959821
0	0	2	12.2	1	-2.16	-1.24	-0.64	-0.94	-1.09	82			212	45	88	115	2.40909	25	16	97	68	2.82	7.02	0.64	1952.03	1.21	0.4			0.61	1.52	4.77	65.79	3205.53		1.62019	1.75961	0.92
0	0	1	8.11	1	-1.25	-0.18	0.38	-0.47	-0.8	87	5.5	1.17	172	38	81	83	2.12346	25	16	96	64	2.92	5.07	0.71	721.25	1.12	0.31			0.22	0.96	2.5	83.97	8453.85	1.84869	0.796368	2.10465	0.38
0	0	1	10.7	1	0.52	-0.54	-0.81													90	64	3.28	9.65	0.71	931.12	1.19	0.37				0.96	1.98	122.31	1157.37		0.734614	3.53077	0.21
2	60									135	137.91												6.79			1.05			78.94
1	60									101	80.04												8.28			1.03			123.12
1	60									91	34.82												14.34	0.88		1.05	0.24	35.3714	93.47
2	60									153													10.15	0.88		1	0.22	30.3183	120.06
2	60									143	29.95												13.65	0.94		0.96	0.28	40.4245	117.884						2.0728	1.66745	0.810695	2.05682
2	60									103	66.59												7.25	1.9		1.09	0.51	275.539	109.891						4.44753	3.82272	1.24962	3.05909
2	60									133													5.42	0.65		1.06	0.15	35.3828	105.531						0.671049	0.301486	0.739126	0.407895
1	60									120	30.13												7.48	0.4		1.11	0.09	35.0355	113.234						0.533147	0.277516	0.51126	0.542808
1	60									100													7.63	0.59		0.97	0.12	30.3018	121.518						0.592534	0.235586	0.713896	0.33
2	60									127	28.94												9	1.04		1.11	0.29	111.586	97.393						1.43539	0.693158	1.48446	0.466942
1	60									134													7.02	1.26		1.1	0.34	88.7239	120.064						1.86036	0.313544	3.09363	0.101351
2	60									126													13.2			1.05			100.009
2	60									92	36.2												35.23			1.1			101
2	60									109	220.4												5.49	0.99		1.05	0.21	38.215	135						0.892824	0.35888	1.06789	0.336066
2	60									156	94.5												6.33	1.14		1.07	0.21	34.2653	49						0.759735	0.429051	0.661367	0.648734
2	60									106													8.16	1.11		1.08	0.28	39.9164	153						0.88046	0.238629	1.28366	0.185897
2	60									152	283.4												5.88	1.42		1.07	0.35		163						1.1245	0.316606	1.61578	0.195946
2	60									127													10.07	1.25		1.06	0.27		168						0.707066	0.353533	0.707066	0.5
0	60
0	60
0	60
0	60
2	120									141	160.28												7.32			1.07			106.26
1	120									91	50.47												9.34			1.02			101.46
1	120									97	17.2												40.72	1.04		1.08	0.29	37.8979	14.27
2	120									120													9.92	1.1		1.05	0.33	30.3183	72.98
2	120									125	26.02												16.4	1.06		1.08	0.28	30.3183	115.85						1.48474	0.714876	1.53973	0.464286
2	120									93	51.71												8.09	1.36		1.09	0.34	115.354	102.48						1.07294	0.525057	1.09577	0.479167
2	120									132	121.13												7.17	0.62		1.09	0.17	74.6173	81.9882						0.810121	0.338405	0.943432	0.358696
1	120									110	24.14												7.63	0.64		1.09	0.14	59.6614	55.2477						1.09871	0.732471	0.732471	1
1	120									130													10.68	0.58		1.06	0.11	32.8926	111.781						1.12898	0.789947	0.678066	1.165
2	120									123	34.01												7.86	1.56		1.11	0.47	105.709	108.874						2.44065	1.38497	2.11136	0.655963
1	120									118													11.21	1.56		1.1	0.39	85.5613	120.21						2.0813	1.15628	1.85004	0.625
2	120																									1.05
2	120									85	32.2												18.23			1.03			129
2	120									92	107.1												6.03	1.5		1.09	0.31	39.7218	132						1.02115	0.417452	1.2074	0.345745
2	120									144	138.4												6.33	1.13		1.1	0.3	32.7394	131						0.994759	0.531125	0.927268	0.572785
2	120									98	41.9												4.88	1.41		1.08	0.33	41.5225	155						1.10239	0.547593	1.1096	0.493506
2	120									136	333.5												6.26	1.2		1.07	0.27		162						0.947255	0.540896	0.812718	0.665541
2	120									104	104.2												5.42	1.67		1.08	0.33		135						1.26435	0.345451	1.8378	0.18797
0	120
0	120
0	120
0	120
